# Supplementary material for: Sonodynamic Therapy for HER2+ Breast Cancer with Iodinated Heptamethine Cyanine–Trastuzumab Conjugate
Source: Int J Mol Sci. 2024 Sep 21;25(18):10137. doi: 10.3390/ijms251810137 (PMC11431973; doi:10.3390/ijms251810137)
Supplement: Supplementary file 1 [file ijms-25-10137-s001.zip]

Archive with 1 entries (1 files):
- ijms-3195868-supplementary.pdf
